# Supplementary material for: Using Masked Image Modelling Transformer Architecture for Laparoscopic Surgical Tool Classification and Localization
Source: Sensors (Basel). 2025 May 10;25(10):3017. doi: 10.3390/s25103017 (PMC12115005; doi:10.3390/s25103017)
Supplement: Supplementary file 1 [file sensors-25-03017-s001.zip]

Archive with 1 entries (1 files):
- sensors-3582458-supplementary.mp4
